# Supplementary material for: Functionalization of 2-Mercapto-5-methyl-1,3,4-thiadiazole: 2-(ω-Haloalkylthio) Thiadiazoles vs. Symmetrical Bis-Thiadiazoles
Source: Molecules. 2024 Apr 24;29(9):1938. doi: 10.3390/molecules29091938 (PMC11085375; doi:10.3390/molecules29091938)
Supplement: Supplementary file 1 [file molecules-29-01938-s001.zip]

Archive with 1 entries (1 files):
- molecules-2948055-supplementary.pdf
